# Supplementary material for: TBX5 genetic variants and SCD-CAD susceptibility: insights from Chinese Han cohorts
Source: PeerJ. 2024 Mar 19;12:e17139. doi: 10.7717/peerj.17139 (PMC10959103; doi:10.7717/peerj.17139)
Supplement: Supplemental Information 1 [file peerj-12-17139-s001.xlsx]

## Sheet: Sheet1
All primer sequences of present study
Gene	Experiment	Primer sequence (5’ to 3’)	Product size (bp)
TBX5	For DNA genotyping	Forward - ACTTTTCTTCTCCAGTGCCTAC	110
		Reverse - TCCATTGTCCTTGAGTGTGAT
TBX5-Variant 1, 3, 4	For qRT-PCR	Forward - TAGATTACACATCGTGAAAGCGG	78
		Reverse - GGAAAGACGTGAGTGCAGAAC
TBX5-Variant 4	For qRT-PCR	Forward - AGTAAACCCCGCATAAACCCC	126
		Reverse - GCAAGGTTCTGCTCTCGTTCG
GAPDH	For qRT-PCR	Forward - CTCTCTGCTCCTCCTGTTCGAC	161
		Reverse - TGAGCGATGTGGCTCGGCT
