# Supplementary material for: TBX5 genetic variants and SCD-CAD susceptibility: insights from Chinese Han cohorts
Source: PeerJ. 2024 Mar 19;12:e17139. doi: 10.7717/peerj.17139 (PMC10959103; doi:10.7717/peerj.17139)
Supplement: Supplemental Information 2 — All variants with a minor allele frequency (MAF) > 0.05. Seven sites in a LD block. [file peerj-12-17139-s002.xlsx]

## Sheet: Sheet1
All variants with a minor allele frequency (MAF) > 0.05
Variants	Type	Location (GRCh38.)	1000G MAF＞0.05	Molecular consequences
rs7316919	SNP	chr12: 114353650	A=0.178482	500B downstream variant
rs61401974	SNP	chr12: 114353651	A=0.117895	500B downstream variant
rs1895596	SNP	chr12: 114353723	A=0.119457	500B downstream variant
rs11278315	indel	chr12: 114353734-114353744	CAGTGGATCA=0.279669	500B downstream variant
rs35534655	indel	chr12: 114354147-114354157	AAAAAAAAAA=0.209864	3 prime UTR variant
rs6489956	SNP	chr12: 114354431	T=0.190818	3 prime UTR variant
rs883079	SNP	chr12: 114355435	C=0.419894	3 prime UTR variant
rs28730761	SNP	chr12: 114355455	C=0.058401	3 prime UTR variant
rs10850326	SNP	chr12: 114355492	C=0.0718301	3 prime UTR variant
rs2295234	SNP	chr12: 114412864	T=0.175359	500B downstream variant
rs2295233	SNP	chr12: 114413261	T=0.0888507	500B downstream variant
Seven sites in a LD block
Variants	Type	Location (GRCh38.)	Molecular consequences	Screened by MAF> 0.05	GWAS sites
rs7977083	SNP	chr12: 114352695	Not reported	0	1
rs1895597	SNP	chr12: 114353079	Not reported	0	0
rs11278315	Indel	chr12: 114353734-114353744	500B downstream variant	0	0
rs35534655	Indel	chr12: 114354147-114354157	3 Prime UTR Variant	1	0
rs3825214	SNP	chr12: 114357638	Intron Variant	0	1
rs12367410	SNP	chr12: 114358883	Intron Variant	0	0
rs10744823	SNP	chr12: 114360277	Intron Variant	0	0
