# Supplementary material for: TBX5 genetic variants and SCD-CAD susceptibility: insights from Chinese Han cohorts
Source: PeerJ. 2024 Mar 19;12:e17139. doi: 10.7717/peerj.17139 (PMC10959103; doi:10.7717/peerj.17139)
Supplement: Supplemental Information 3 [file peerj-12-17139-s003.xlsx]

## Sheet: Sheet1
Transcription factors	Score	P-value	Binding sites
ZNF384	488	1.31826e-05	rs35534655, rs1895597
Nfatc2	500	1e-05	rs35534655, rs10744823
IKZF1	438	4.16869e-05	rs35534655
Nfat5	461	2.45471e-05	rs35534655
SPI1	478	1.65959e-05	rs35534655
SPIC	416	6.91831e-05	rs35534655
Foxd3	418	6.60693e-05	rs35534655
PRDM9	478	1.65959e-05	rs12367410
Elf5	473	1.86209e-05	rs12367410
ZNF281	489	1.28825e-05	rs12367410
MEIS2	423	5.88844e-05	rs3825214
PBX2	445	3.54813e-05	rs3825214
MEIS1	404	9.12011e-05	rs3825214
MEF2C	405	8.91251e-05	rs1895597
ZBTB7B	457	2.69153e-05	rs7977083
ZBTB7C	447	3.38844e-05	rs7977083
POU4F1	403	9.33254e-05	rs11278315
