# Supplementary material for: TBX5 genetic variants and SCD-CAD susceptibility: insights from Chinese Han cohorts
Source: PeerJ. 2024 Mar 19;12:e17139. doi: 10.7717/peerj.17139 (PMC10959103; doi:10.7717/peerj.17139)
Supplement: Supplemental Information 4 [file peerj-12-17139-s004.xlsx]

## Sheet: sheet1
These categorcal data have been converted into numbers:
Gender: 1-Male; 2-Female
Genotype: 1-ins/ins; 2-ins/del; 3-del/del
ID	GENDER	AGE	GENOTYPE	SAMPLE SOURCE	EVENT	SYMPTOM (24h before death)	AUTOPSY FINDINGS	MEGALOTHYMUS
1	1	50	2	Southern China	Physical activity	No reported complaints	Coronary atherosclerosis: LMCA (75%) LCX (70%) RCA (75%)	Negative
2	1	41	1	Southern China	Found deceased at home	No reported complaints	Coronary atherosclerosis: LAD (70%)	Negative
3	1	58	1	Southern China	Found deceased at home	No reported complaints	Coronary atherosclerosis: LAD (>95%)	Negative
4	1	46	1	Southern China	Having a sauna	No reported complaints	Coronary atherosclerosis: LMCA (>75%)	Negative
5	1	68	2	Southern China	After cataract surgery	No reported complaints	Coronary atherosclerosis: LAD (75%) Acute myocardial infarction Left ventricle rupture (non-fatal)	Negative
6	1	62	2	Southern China	Physical activity	Herpes zoster with fever	Coronary atherosclerosis: RCA (90%) LAD (40%) LCX (30%) Acute myocardial infarction Left ventricular rupture (non-fatal)	Negative
7	1	47	3	Southern China	Sleep	No reported complaints	Coronary atherosclerosis: LAD (55%)	Negative
8	1	37	3	Southern China	Sleep	No reported complaints	Coronary atherosclerosis (>75%)	Negative
9	1	53	2	Southern China	Physical activity	Suffering influenza	Coronary atherosclerosis: LAD and RCA (>75%) Acute myocardial infarction Left ventricle rupture (non-fatal)	Negative
10	1	69	3	Southern China	Physical activity	Stomachache with anhelation and dizzy	Coronary atherosclerosis: LAD (80%) RCA (90%)	Negative
11	1	41	2	Southern China	Physical activity	No reported complaints	Coronary atherosclerosis: LAD (80%) RCA (30%)	Negative
12	1	31	2	Southern China	During intravenous drip infusion of gentamycin	No reported complaints	Coronary atherosclerosis:LMCA (51%-75%) RCA (26%-50%)	Negative
13	1	32	2	Southern China	Drinking alcohol	No reported complaints	Coronary atherosclerosis:LAD (90%) LCX (95%) Fibrinous pericarditis	Negative
14	1	39	3	Southern China	Physical activity	No reported complaints	Coronary atherosclerosis: LAD (90%)	Negative
15	1	23	1	Southern China	Sleep	No reported complaints	Coronary atherosclerosis: LAD (80%) RCA (60%) Myocardial hemorrhage	Negative
16	1	36	2	Southern China	Sleep	No reported complaints	Coronary atherosclerosis: LAD (75%)	Negative
17	1	47	2	Southern China	Physical activity	No reported complaints	Coronary atherosclerosis: LMCA (98%)	Negative
18	1	57	2	Southern China	Sleep	No reported complaints	Coronary atherosclerosis: LAD (75%) LCX (60%) RCA (25%)	Negative
19	1	52	2	Southern China	Found deceased at home	No reported complaints	Coronary atherosclerosis: LAD (65%) LCX (60%) RCA (90%)	Negative
20	1	61	3	Southern China	Physical activity	Acute heart failure and pneumonedema	Coronary atherosclerosis: LAD (80%) LCX (80%) RCA (40%)	Negative
21	2	30	1	Southern China	Physical activity	No reported complaints	Coronary atherosclerosis: LAD (95%) Mild myocarditis Uterine pregnancy	Negative
22	1	36	2	Southern China	Sleep	No reported complaints	Coronary atherosclerosis: LCX (80%) RCA (30%)	Negative
23	1	40	2	Southern China	Sleep	Suffering diarrhea	Coronary atherosclerosis: LAD (70%)	Negative
24	1	41	2	Southern China	Physical activity	Hypokalemic periodic paralysi	Coronary atherosclerosis:LAD (80%) RCA (50%)	Positive
25	2	71	2	Southern China	During intravenous drip infusion of dextran and anisodamine	Acute gastritis	Coronary atherosclerosis: LAD (90%) Old myocardial infarction (non-fatal)	Negative
26	1	45	1	Southern China	Physical activity	No reported complaints	Coronary atherosclerosis: LAD (85%) Acute myocardial infarction (non-fatal)	Negative
27	1	45	1	Southern China	Physical activity	No reported complaints	Coronary atherosclerosis: LMCA (90%) RCA (70%)	Positive
28	1	63	3	Southern China	During quarrel	No reported complaints	Cardiomegaly Coronary atherosclerosis: LCX (80%) Old myocardial infarction (non-fatal)	Negative
29	1	36	2	Southern China	Physical activity	Choking sensation before death	Coronary atherosclerosis: LAD (90%)	Negative
30	1	50	2	Southern China	Physical activity	Stomachache before death	Coronary atherosclerosis: LAD (95%)	Negative
31	1	75	2	Southern China	Physical activity	No reported complaints	Coronary atherosclerosis: LMCA (90%) Apical aneurysm Emphysema	Negative
32	1	66	2	Southern China	Physical activity	Hypertension	Coronary atherosclerosis: LAD (80%) RCA (60%) Left ventricular hypertrophy	Negative
33	1	77	1	Southern China	After conflict	Hypertension	Coronary atherosclerosis: LAD (90%) LCX (70%) RCA (40%)	Negative
34	1	53	1	Southern China	Physical activity	No reported complaints	Coronary atherosclerosis: LAD (75%) LCX (50%)	Negative
35	1	51	3	Southern China	Sleep	alpitation after acupuncture	Coronary atherosclerosis: LAD (80%) LCX (50%) RCA (85%)	Negative
36	1	42	2	Southern China	During intravenous drip infusion	Stomachache before death	Coronary atherosclerosis: LAD (85%) RCA (55%)	Negative
37	1	45	2	Southern China	Physical activity	No reported complaints	Coronary atherosclerosis (90%) with intra-plaque hemorrhage	Negative
38	2	65	1	Southern China	Physical activity	No reported complaints	Coronary atherosclerosis: LMCA (80%) LAD (70%)	Negative
39	1	49	3	Southern China	Sleep	Backache before death	Brainstem hemorrhage(nonfatal) Coronary atherosclerosis: LAD (>75%) RCA(>75%)	Negative
40	2	74	3	Southern China	During intravenous drip infusion	Stomach discomfort and headache before death	Coronary atherosclerosis: LAD (80%)	Negative
41	1	36	1	Southern China	Physical activity	Stomach discomfort before death	Coronary atherosclerosis: LAD with thrombogenesis, RCA (70%) Cardiomegaly Myocardial infarction in the apex of heart (non-fatal)	Negative
42	1	58	2	Southern China	During surgery (Total hip replacement)	No reported complaints	Coronary atherosclerosis: LAD (70%) LCX (75%) RCA (60%)	Negative
43	1	56	3	Southern China	After conflict	No reported complaints	Coronary atherosclerosis: LMCA (80%) RCA (70%)	Negative
44	1	45	2	Southern China	During intravenous drip infusion	Feel nauseated	Coronary atherosclerosis: LAD (60%) RCA (70%)	Negative
45	1	60	1	Southern China	During surgery (coronary stenting)	No reported complaints	Coronary atherosclerosis: LMCA (80%) RCA (95%) Myocardial infarction (non-fatal) Adipose infiltration in the Aschoff's node	Negative
46	1	61	2	Southern China	Physical activity	No reported complaints	Coronary atherosclerosis: LAD (90%) LCX (80%) RCA (70%) Old myocardial infarction (non-fatal)	Negative
47	1	52	1	Southern China	After conflict	Suffering influenza	Coronary atherosclerosis: LAD (80%) LCX (60%) RCA (90%) Old myocardial infarction (non-fatal)	Negative
48	1	56	1	Southern China	After surgery(Percutaneous Coronary Intervention)	Stomachache with anhelation and dizzy	Coronary atherosclerosis: LAD (70%) Old myocardial infarction (non-fatal) Focal hemorrhage in the right ventricular myocardial	Negative
49	1	67	2	Southern China	During intravenous drip infusion of ceftizoxime sodium	No reported complaints	Coronary atherosclerosis: LAD (90%) RCA (50%) Myocardial infarction (non-fatal)	Negative
50	2	27	2	Southern China	Found deceased at home	No reported complaints	Myocardial bridge on LAD RCA straitness Adipose infiltration in the atrionector Pulmonary infection	Negative
51	1	44	2	Southern China	After conflict	No reported complaints	old myocardial infarction (non-fatal) Coronary atherosclerosis: LAD (>75%) RCA (>75%)	Negative
52	1	59	2	Southern China	Treating a cold	upper respiratory tract infection	Coronary atherosclerosis: LAD (>75%) Fatty liver	Negative
53	1	71	3	Southern China	After conflict	No reported complaints	Coronary atherosclerosis: LAD (>75%) old myocardial infarction Squamous cell lung carcinomas (non-fatal)	Negative
54	2	69	2	Southern China	Found deceased at home	No reported complaints	Coronary atherosclerosis LAD (>75%) RCA (>75%) Spleen renal arteriolar sclerosis	Negative
55	1	49	2	Southern China	After conflict	No reported complaints	Coronary atherosclerosis: LAD (>75%) RCA (>75%) Spleen renal arteriolar sclerosis	Negative
56	1	49	2	Southern China	After conflict	No reported complaints	Coronary atherosclerosis LCX (>75%) Pulmonary venous pleonaemia Fatty liver	Negative
57	2	79	3	Southern China	Treating burns and scalds	Treating burns and scalds	Coronary atherosclerosis: LAD (>75%) LCX (>25%) Hypertensive cardiovascular disease	Negative
58	1	53	3	Southern China	Physical activity	No reported complaints	Coronary atherosclerosis: LAD (>50%) RCA (>50%) Fatty liver Multiple fracture of rib	Negative
59	1	46	2	Southern China	Found deceased at Detention Center	No reported complaints	Coronary atherosclerosis: LAD (>75%) LCX (>75%) Hypertensive cardiovascular disease Old myocardial infarction (non-fatal)	Negative
60	1	47	1	Southern China	Physical activity	No reported complaints	Coronary atherosclerosis: LAD (>75%) Pulmonary venous pleonaemia	Negative
61	1	56	2	Southern China	Found deceased at hotel	No reported complaints	Hypertensive cardiovascular disease Coronary atherosclerosis: LCX (>25%) RCA (>25%)	Negative
62	1	50	2	Southern China	During intravenous drip infusion	Abdominal pain	Coronary atherosclerosis: LAD (>75%) LCX (>50%) Tuberculosis	Negative
63	1	48	3	Southern China	Found deceased at home	Chest distress nausea	Coronary atherosclerosis: LAD (>75%) Spleen renal arteriolar sclerosis Fatty liver	Negative
64	1	32	1	Southern China	Sleep	No reported complaints	Coronary atherosclerosis: LAD (>75%) RCA (>75%) Fatty liver	Negative
65	1	61	2	Southern China	Remain in hospital under observation	No reported complaints	Coronary atherosclerosis: RCA (>75%) Hypertensive cardiovascular disease Spleen renal arteriolar sclerosis	Negative
66	1	56	2	Southern China	Physical activity	Dyspnea	Coronary atherosclerosis: LAD (>75%) RCA (>75%) Abdominal Aortic Aneurysm Peritonitis	Negative
67	1	50	2	Southern China	After conflict	No reported complaints	Coronary atherosclerosis: LAD (>75%) RCA (>75%) Pulmonary congestion	Negative
68	1	48	3	Southern China	Remain in hospital under observation	No reported complaints	Coronary atherosclerosis: LAD (>50%) Hypertensive cardiovascular disease Acute myocardium infarction (non-fatal)	Negative
69	1	53	1	Eastern China	Found deceased at passageway	No reported complaints	Coronary atherosclerosis: LAD (>75%) RCA (>75%) LCX (>75%)	Negative
70	1	53	2	Eastern China	After conflict	No reported complaints	Coronary atherosclerosis: LAD (>75%) RCA (>75%) LCX (>75%)	Negative
71	1	39	2	Eastern China	After conflict	No reported complaints	Coronary atherosclerosis: LAD (>75%) LCX (>75%) Pulmonary congestion	Negative
72	1	74	3	Eastern China	Acupuncture treatment	No reported complaints	Coronary atherosclerosis: LAD (>75%) Right coronary artery stenting	Negative
73	1	24	1	Eastern China	Remain in hospital for treat	Suffered Informal treatment	Coronary atherosclerosis: RCA (>50%) Interstitial myocarditis	Negative
74	1	29	1	Eastern China	Sleep	No reported complaints	Coronary atherosclerosis: LAD (>75%) RCA (>75%) Pulmonary congestion	Negative
75	1	49	1	Southern China	After surgery (cholecystectomy) During intravenous drip infusion	Severe convulsions in the chest and abdomen	Coronary atherosclerosis: LAD (70%) with intra-plaque hemorrhage RCA (20%) Pulmonary congestion	Negative
76	1	75	2	Southern China	After conflict	No reported complaints	Coronary atherosclerosis: LAD (75%) RCA (60%)	Negative
77	1	46	1	Southern China	Sleep	No reported complaints	Coronary atherosclerosis: LAD (80%) RCA (60%) Pulmonary congestion	Negative
78	1	56	1	Southern China	Physical activity	No reported complaints	Coronary atherosclerosis: LAD (80%) LCX（60%） RCA (70%)	Negative
79	1	46	3	Southern China	Physical activity	No reported complaints	Coronary atherosclerosis: LAD (75%) LCX（50%） RCA (60%) Old myocardial infarction (non-fatal)	Negative
80	1	71	2	Southern China	Physical activity	No reported complaints	Coronary atherosclerosis: LAD (80%) LCX（90%） RCA (50%) Old myocardial infarction (non-fatal)	Negative
81	1	51	2	Southern China	Physical activity	No reported complaints	Coronary atherosclerosis: LAD (90%) LCX(80%) RCA (30%) Myocardial old cicatricial scar	Negative
82	2	41	2	Southern China	Physical activity	No reported complaints	Coronary atherosclerosis: LM (70%) LAD（90%）Pulmonary congestion	Negative
83	1	61	1	Southern China	Sleep	No reported complaints	Coronary atherosclerosis: LAD(60%) RCA（95%）Myocardial old cicatricial scar in left ventricle Segmental atherosclerosis of cerebral basilar artery	Negative
84	1	54	1	Southern China	After conflict	No reported complaints	Coronary atherosclerosis: LAD (>70%) Pulmonary congestion	Negative
85	1	26	2	Southern China	Physical activity	Chest tightness	Thromboembolism in LAD Myocardial ischemia	Negative
86	1	42	1	Southern China	During intravenous drip infusion	Dizzy	Coronary atherosclerosis: LAD (90%)	Negative
87	1	65	1	Southern China	After surgery（Spinal canal decompression）	ST elevation Blood pressure drop	Coronary atherosclerosis: LAD (95%) RCA (70%)	Negative
88	1	34	1	Southern China	Remain in hospital for treat	Chest pain	Coronary atherosclerosis: LAD (50%) RCA (75%)	Negative
89	1	67	1	Southern China	Remain in hospital for treat	Dyspnea	Coronary atherosclerosis: LAD (50%) RCA (50%) Viral myocarditis	Negative
90	1	70	1	Southern China	Remain in hospital under observation	No reported complaints	Coronary atherosclerosis: LAD (75%) RCA (60%) Pulmonary congestion	Negative
91	1	31	1	Southern China	Remain in hospital for treat	Heatstroke	Coronary atherosclerosis: LAD (90%)	Negative
92	1	48	1	Southern China	Physical activity	Dizzy	Coronary atherosclerosis: LAD (75%) RCA (90%) Pulmonary congestion	Negative
93	1	34	2	Southern China	Remain in hospital for treat	Chest tightness	Coronary atherosclerosis and Thromboembolism in RCA	Negative
94	2	70	2	Southern China	Remain in hospital under observation	No reported complaints	Coronary atherosclerosis: LCA (85%) RCA (85%)	Negative
95	1	57	2	Southern China	During intravenous drip infusion	No reported complaints	Coronary atherosclerosis: LAD (80%)	Negative
96	1	30	1	Southern China	Remain in hospital for treat	No reported complaints	Coronary atherosclerosis: LAD (80%) RCA (50%)	Negative
97	1	50	1	Southern China	Remain in hospital for treat	Abdominal pain	Coronary atherosclerosis: LAD (95%) RCA (50%)	Negative
98	1	45	2	Southern China	Physical activity	Headache	Thromboembolism in LAD Coronary atherosclerosis: RCA (40%)	Negative
99	1	50	2	Southern China	Physical activity	No reported complaints	Coronary atherosclerosis: LAD (90%) LC (90%) RCA (85%) Old myocardial infarction (non-fatal)	Negative
100	1	61	2	Southern China	Physical activity	No reported complaints	Coronary atherosclerosis: LAD (90%) RCA (20%)	Negative
101	1	87	2	Southern China	Found deceased at home	No reported complaints	Coronary atherosclerosis: LAD (70%) Emphysema	Negative
102	1	26	2	Southern China	During intravenous drip infusion	No reported complaints	Coronary atherosclerosis: LAD (80%) Myocardial hypertrophy	Negative
103	1	48	2	Southern China	Remain in hospital for treat	Chest tightness	Coronary atherosclerosis: LAD (90%) RCA (50%) Thromboembolism in LAD	Negative
104	1	75	2	Southern China	Remain in hospital for treat	Abdominal pain and vomit	Coronary atherosclerosis: LAD (90%) RCA (90%)	Negative
105	1	48	2	Southern China	Physical activity	No reported complaints	Coronary atherosclerosis: LAD (90%) LCX (70%) RCA (60%) Thromboembolism in LAD Old myocardial infarction (non-fatal)	Negative
106	1	48	2	Southern China	Physical activity	No reported complaints	Coronary atherosclerosis: LAD (>75%) Pneumonia and Pulmonary abscess	Negative
107	2	92	2	Southern China	During intravenous drip infusion	Chest tightness	Coronary atherosclerosis: LAD (80%) LCX (60%) RCA (80%) Old myocardial infarction (non-fatal)	Negative
108	1	77	2	Southern China	After conflict	No reported complaints	Coronary atherosclerosis: LAD (>90%) RCA (40%)	Negative
109	1	51	2	Southern China	After conflict	No reported complaints	Coronary atherosclerosis: LAD (90%) LCX (50%) RCA (90%) Left ventricular fibrous scar	Negative
110	1	31	1	Southern China	Drinking alcohol	Abdominal pain and vomit	Coronary atherosclerosis: LAD (90%) Thromboembolism in LAD	Negative
111	1	71	2	Southern China	Remain in hospital for treat	No reported complaints	Coronary atherosclerosis: LAD (90%) RCA (95%) Old myocardial infarction Old cerebral infarction of the left cerebral basilar nucleus (non-fatal)	Negative
112	1	62	2	Southern China	Remain in hospital for treat	Abdominal pain	Coronary atherosclerosis: LAD (90%) RCA (95%)	Negative
113	1	58	2	Southern China	After intravenous drip infusion	Dyspnea	Coronary atherosclerosis: LAD (>80%) LCX (40%) Myocardial infarction in left ventricle and ventricular septum (non-fatal)	Negative
114	1	28	3	Southern China	After surgery (Incision and drainage of posterior head abscess)	Chest tightness	Thromboembolism in LCA and RCA Coronary atherosclerosis: RCA (90%)	Negative
115	1	61	2	Southern China	Remain in hospital for treat	No reported complaints	Coronary atherosclerosis: LAD (95%) RCA (50%) Pulmonary congestion	Negative
116	1	41	2	Eastern China	Found deceased at home	No reported complaints	Coronary atherosclerosis	Negative
117	1	54	3	Eastern China	Found deceased at home	No reported complaints	Coronary atherosclerosis	Negative
118	1	34	1	Eastern China	Found deceased at home	No reported complaints	Coronary atherosclerosis Thromboembolism in LAD	Negative
119	1	44	2	Eastern China	Found deceased at home	No reported complaints	Coronary atherosclerosis	Negative
120	1	78	1	Eastern China	Found deceased at home	No reported complaints	Coronary atherosclerosis and intra-plaque hemorrhage Myocardial infarction (non-fatal)	Negative
121	1	86	2	Eastern China	Found deceased at home	No reported complaints	Coronary atherosclerosis	Negative
122	1	37	3	Eastern China	Found deceased at home	No reported complaints	Coronary atherosclerosis	Negative
123	2	63	3	Eastern China	Found deceased at home	No reported complaints	Coronary atherosclerosis	Negative
124	1	27	3	Eastern China	Found deceased at home	No reported complaints	Coronary atherosclerosis Thromboembolism in LAD	Negative
125	1	58	1	Eastern China	Found deceased at home	No reported complaints	Coronary atherosclerosis	Negative
126	1	52	1	Eastern China	Found deceased at home	No reported complaints	Coronary atherosclerosis	Negative
127	1	68	1	Eastern China	Found deceased at home	No reported complaints	Coronary atherosclerosis	Negative
128	1	34	1	Southern China	Remain in hospital for treat	No reported complaints	Coronary atherosclerosis: LAD (40%) Fat infiltration in right ventricular	Negative
129	1	41	3	Southern China	After surgery	Cough pink foam sputum	Coronary atherosclerosis: RCA (75%) Thromboembolism in RCA Old myocardial infarction (non-fatal)	Negative
130	1	46	2	Southern China	Remain in hospital for treat	Common cold	Coronary atherosclerosis: LAD (75%) RCA (70%) Thromboembolism in RCA	Negative
131	1	61	1	Southern China	Drinking alcohol	No reported complaints	Coronary atherosclerosis: LAD (90%) RCA (50%)	Negative
132	1	27	2	Southern China	Found deceased at home	Abdominal distension	Coronary atherosclerosis: LAD (70%) Fat infiltration in right ventricular	Negative
133	1	65	3	Southern China	After conflict	No reported complaints	Coronary atherosclerosis: LAD (90%) LCX (>90%) Old myocardial infarction (non-fatal)	Negative
134	1	47	2	Southern China	After conflict	No reported complaints	Coronary atherosclerosis: LAD (95%) RCA (20%) Hemorrhage in atheromatous plaque	Negative
135	1	66	2	Southern China	After surgery	Loss of consciousness	Coronary atherosclerosis: LCX (90%) RCA (50%) Thromboembolism in LCX	Negative
136	1	54	1	Southern China	Remain in hospital for treat	Nervous	Coronary atherosclerosis: LAD (70%) RCA (80%) Hemorrhage in atheromatous plaque	Negative
137	1	44	3	Southern China	Remain in hospital for treat	Abdominal pain Nausea	Coronary atherosclerosis: LAD (90%) RCA (20%)	Negative
138	2	63	2	Southern China	Found deceased at home	No reported complaints	Coronary atherosclerosis: LAD (90%)	Negative
139	1	31	2	Southern China	Drinking alcohol	No reported complaints	Coronary atherosclerosis: LAD (85%)	Negative
140	2	44	2	Southern China	After intravenous drip infusion	Common cold	Coronary atherosclerosis: LAD (80%)	Negative
141	1	37	3	Southern China	Remain in hospital for treat	Loss of consciousness	Coronary atherosclerosis: LAD (80%) Thromboembolism in LAD Hemorrhage in atheromatous plaque	Negative
142	1	66	2	Southern China	Found deceased at home	No reported complaints	Coronary atherosclerosis: LAD (80%) RCA (40%)	Negative
143	1	59	2	Southern China	Found deceased at rest room	No reported complaints	Coronary atherosclerosis: LAD (90%) LCX (80%) RCA (30%) Old myocardial infarction (non-fatal)	Negative
144	1	52	2	Southern China	After conflict	No reported complaints	Coronary atherosclerosis: LAD (70%) LCX (>70%) RCA (50%)	Negative
145	1	70	3	Southern China	Remain in hospital for treat	No reported complaints	Coronary atherosclerosis: LAD (95%) LCX (90%) RCA (70%)	Negative
146	1	42	1	Southern China	Faint at home	Vomit Headache	Coronary atherosclerosis: LAD (85%)	Negative
147	1	42	3	Southern China	Remain in hospital for treat	Vomit	Coronary atherosclerosis: LAD (75%)	Positive
148	2	76	1	Southern China	After intravenous drip infusion	Trauma	Coronary atherosclerosis: LAD (95%) Myocardial hypertrophy	Negative
149	1	47	2	Southern China	Faint at hospital	Numbness of right limbs	Coronary atherosclerosis: LAD (40%)	Negative
150	1	50	2	Southern China	Found deceased at home	No reported complaints	Coronary atherosclerosis: LAD (80%) RCA (40%)	Positive
151	2	52	2	Southern China	Found deceased at home	Abdominal distension	Coronary atherosclerosis: LAD (80%) RCA (40-50%)	Negative
152	1	62	1	Southern China	Remain in hospital for treat	Abdominal distension	Coronary atherosclerosis: LAD (85%) RCA (70%)	Negative
153	1	47	2	Southern China	After surgery	Coronary slow flow	Coronary atherosclerosis: LAD (>80%) LCX (80%) Thromboembolism in LAD	Negative
154	1	47	2	Southern China	Remain in hospital for treat	Cough	Coronary atherosclerosis: LAD (75%) Myocardial hypertrophy	Negative
155	1	49	2	Southern China	Found deceased at hotel	Abdominal distension	Coronary atherosclerosis: LAD (70%) RCA (30%)	Negative
156	1	56	2	Southern China	Found deceased at home	Nausea Vomit	Coronary atherosclerosis: LAD (75%) LCX (60%) RCA (60%)	Negative
157	1	47	2	Southern China	Remain in hospital for treat	Loss of consciousness	Coronary atherosclerosis: LM (>75%) LAD (50%)	Negative
158	1	60	3	Southern China	Remain in hospital for treat	Cough	Coronary atherosclerosis: LAD (70%) RCA (60%)	Negative
159	1	41	1	Southern China	Remain in hospital for treat	Chest distress	Coronary atherosclerosis: LAD (70%) RCA (60%)	Negative
160	1	52	2	Southern China	After conflict	Polypnea	Coronary atherosclerosis: LAD (90%) LCX (30%) RCA (40%) Myocardial hypertrophy	Negative
161	1	55	2	Southern China	After conflict	No reported complaints	Coronary atherosclerosis: LAD (80%)	Negative
162	1	50	2	Southern China	Remain in hospital for treat	Faint at hospital	Coronary atherosclerosis: LAD (>80%) RCA (75%) Old myocardial infarction (non-fatal)	Negative
163	1	33	2	Southern China	Remain in hospital for treat	Cough	Coronary atherosclerosis: RCA (>75%) Thromboembolism in LAD	Negative
164	1	45	3	Southern China	Found deceased at home	Chest distress Polypnea	Coronary atherosclerosis: LAD (30%) RCA (75%) Hemorrhage in atheromatous plaque	Negative
165	1	62	3	Southern China	Remain in hospital for treat	No reported complaints	Coronary atherosclerosis: LAD (75%)	Negative
166	1	57	2	Eastern China	Found deceased at home	No reported complaints	Coronary atherosclerosis	Negative
167	1	60	3	Eastern China	Found deceased at home	No reported complaints	Coronary atherosclerosis	Negative
168	1	49	1	Eastern China	After conflict	No reported complaints	Coronary atherosclerosis	Negative
169	1	28	2	Eastern China	Found deceased at home	No reported complaints	Coronary atherosclerosis	Negative
170	1	50	2	Eastern China	Found deceased at home	No reported complaints	Coronary atherosclerosis	Negative
171	1	59	2	Eastern China	Found deceased at home	No reported complaints	Coronary atherosclerosis	Negative
172	1	54	3	Eastern China	Physical activity	No reported complaints	Coronary atherosclerosis	Negative
173	1	51	3	Southwestern China	Found deceased at home	No reported complaints	Coronary atherosclerosis: LAD (70%) Emphysema	Negative
174	1	61	2	Southwestern China	Remain in hospital for treat	Hypertension	Coronary atherosclerosis: LCX (80%) RCA (30%)	Negative
175	1	33	1	Southwestern China	During intravenous drip infusion	Dizzy	Coronary atherosclerosis: LMCA (85%)	Negative
176	1	51	1	Southwestern China	Found deceased at hotel	Hypertension	Coronary atherosclerosis	Negative
177	1	59	3	Southwestern China	Found deceased at home	No reported complaints	Coronary atherosclerosis	Negative
178	1	18	2	Southwestern China	Physical activity	Chest tightness	Coronary atherosclerosis: LMCA (75%)	Negative
179	1	45	2	Southwestern China	Sleep	No reported complaints	Coronary atherosclerosis	Negative
180	1	75	3	Southwestern China	After surgery	No reported complaints	Coronary atherosclerosis: LAD (90%)	Negative
181	1	47	3	Southwestern China	After conflict	No reported complaints	Coronary atherosclerosis: LAD (>75%) RCA (>75%) LCX (>50%)	Negative
182	1	52	2	Southwestern China	Found deceased at home	No reported complaints	Coronary atherosclerosis	Negative
183	1	48	1	Southwestern China	Drinking alcohol	Hypertension	Coronary atherosclerosis: LAD (80%) RCA (50%)	Negative
184	1	61	3	Southwestern China	Physical activity	Hypertension	Coronary atherosclerosis	Negative
185	1	60	3	Southwestern China	After conflict	Chest tightness	Coronary atherosclerosis	Negative
186	1	43	2	Southwestern China	During intravenous drip infusion	No reported complaints	Coronary atherosclerosis	Negative
187	2	78	3	Southwestern China	Physical activity	Dizzy	Coronary atherosclerosis: LAD (90%)	Negative
188	2	61	2	Southwestern China	Found deceased at home	No reported complaints	Coronary atherosclerosis	Negative
189	1	62	2	Southwestern China	Found deceased at home	No reported complaints	Coronary atherosclerosis	Negative
190	1	47	3	Southwestern China	Physical activity	No reported complaints	Coronary atherosclerosis	Negative
191	1	47	3	Southwestern China	Found deceased at home	No reported complaints	Coronary atherosclerosis: LAD (80%) RCA (40%)	Negative
192	1	60	2	Southwestern China	Sleep	No reported complaints	Coronary atherosclerosis	Negative
193	1	62	3	Southwestern China	Drinking alcohol	No reported complaints	Coronary atherosclerosis	Negative
194	2	35	1	Southwestern China	Found deceased at hotel	No reported complaints	Coronary atherosclerosis	Negative
195	1	72	2	Southwestern China	Sleep	No reported complaints	Coronary atherosclerosis: LAD (90%) LCX (80%) RCA (30%) Old myocardial infarction (nonfatal)	Negative
196	1	31	3	Southwestern China	Physical activity	Vomit Headache	Coronary atherosclerosis: LAD (60%)	Negative
197	2	47	2	Southwestern China	Found deceased at home	No reported complaints	Coronary atherosclerosis	Negative
198	1	53	1	Southwestern China	Found deceased at home	No reported complaints	Coronary atherosclerosis: LAD (70%)	Negative
199	1	67	1	Southwestern China	Physical activity	No reported complaints	Coronary atherosclerosis: LAD (85%)	Negative
200	1	72	2	Southwestern China	Found deceased at home	No reported complaints	Coronary atherosclerosis	Negative
201	2	63	1	Southwestern China	Physical activity	No reported complaints	Coronary atherosclerosis	Negative
