# Supplementary material for: TBX5 genetic variants and SCD-CAD susceptibility: insights from Chinese Han cohorts
Source: PeerJ. 2024 Mar 19;12:e17139. doi: 10.7717/peerj.17139 (PMC10959103; doi:10.7717/peerj.17139)
Supplement: Supplemental Information 6 [file peerj-12-17139-s006.xlsx]

## Sheet: Sheet1
ITEM TO CHECK	IMPORTANCE	CHECKLIST
EXPERIMENTAL DESIGN
Definition of experimental and control groups	E	Provided throughout manuscript-line172
Number within each group	E	Provided throughout manuscript-line 276
Assay carried out by core lab or investigator's lab?	D	Yes
Acknowledgement of authors' contributions	D	Provided in the author's contribution
SAMPLE
Description	E	Provided throughout manuscript-line 109 and 143
Volume/mass of sample processed	D	NA
Microdissection or macrodissection	E	NA
Processing procedure	E	Provided throughout manuscript-line 106, 143 and 162 to 165
If frozen - how and how quickly?	E	Provided throughout manuscript-line 165
If fixed - with what, how quickly?	E	No
Sample storage conditions and duration (especially for FFPE samples)	E	Provided throughout manuscript-line 162 to 165
NUCLEIC ACID EXTRACTION
Procedure and/or instrumentation	E	Provided throughout manuscript-line 143 to 145, 162 to 164
Name of kit and details of any modifications	E	Provided throughout manuscript-line 143 to 145, 162 to 165
Source of additional reagents used	D	Provided throughout manuscript-line 143 to 145, 162 to 165
Details of DNase or RNAse treatment	E	Provided throughout manuscript-line 143 to 145, 162 to 167
Contamination assessment (DNA or RNA)	E	Provided throughout manuscript-line 143 to 145
Nucleic acid quantification	E	Provided throughout manuscript-line 281
Instrument and method	E	Provided throughout manuscript-line 143 to 147, 162 to 165
Purity (A260/A280)	D	Provided throughout manuscript-line 143 to 147
Yield	D	NA
RNA integrity method/instrument	E	Provided throughout manuscript-line 143 to 147, 171
RIN/RQI or Cq of 3' and 5' transcripts	E	NA
Electrophoresis traces	D	NA
Inhibition testing (Cq dilutions, spike or other)	E	NA
REVERSE TRANSCRIPTION
Complete reaction conditions	E	Provided throughout manuscript-line 165 to 171
Amount of RNA and reaction volume	E	Provided throughout manuscript-line 165 to 168
Priming oligonucleotide (if using GSP) and concentration	E	Provided throughout manuscript-line 133 to 136, 155-160, and Supplemental_Table_S1
Reverse transcriptase and concentration	E	Provided throughout manuscript-line 162 to 165
Temperature and time	E	Provided throughout manuscript-line 168 to 171
Manufacturer of reagents and catalogue numbers	D	Provided throughout manuscript-line 164
Cqs with and without RT	D*	Provided throughout manuscript-line 173 to 175, and provided in Raw data
Storage conditions of cDNA	D	Provided throughout manuscript-line 165 (-20°C or Immediate Use)
qPCR TARGET INFORMATION
If multiplex, efficiency and LOD of each assay.	E	No
Sequence accession number	E	Provided throughout manuscript-line 146
Location of amplicon	D	NA
Amplicon length	E	Provided in Supplemental_Table_S1
In silico specificity screen (BLAST, etc)	E	Provided throughout manuscript-line 154
Pseudogenes, retropseudogenes or other homologs?	D	NA
Sequence alignment	D	NA
Secondary structure analysis of amplicon	D	NA
Location of each primer by exon or intron (if applicable)	E	NA
What splice variants are targeted?	E	Provided throughout manuscript-line 146
qPCR OLIGONUCLEOTIDES
Primer sequences	E	Provided throughout manuscript-line 133 to 136, 155-160, and Supplemental_Table_S1
RTPrimerDB Identification Number	D	NA
Probe sequences	D**	No
Location and identity of any modifications	E	No
Manufacturer of oligonucleotides	D	Provided throughout manuscript-line 135, 154 to 160
Purification method	D	NA
qPCR PROTOCOL
Complete reaction conditions	E	Provided throughout manuscript-line 162 to 171
Reaction volume and amount of cDNA/DNA	E	Provided throughout manuscript-line 168
Primer, (probe), Mg++ and dNTP concentrations	E	Provided throughout manuscript-line 166 to 168
Polymerase identity and concentration	E	Provided throughout manuscript-line 162 to 164
Buffer/kit identity and manufacturer	E	Provided throughout manuscript-line 162 to 164
Exact chemical constitution of the buffer	D	Provided throughout manuscript-line 162 to 164
Additives (SYBR Green I, DMSO, etc.)	E	Provided throughout manuscript-line 162 to 164
Manufacturer of plates/tubes and catalog number	D	NA
Complete thermocycling parameters	E	Provided throughout manuscript-line 168 to 171
Reaction setup (manual/robotic)	D	NA
Manufacturer of qPCR instrument	E	Provided throughout manuscript-line 164
qPCR VALIDATION
Evidence of optimisation (from gradients)	D	NA
Specificity (gel, sequence, melt, or digest)	E	Provided throughout manuscript-line 154
For SYBR Green I, Cq of the NTC	E	NA
Standard curves with slope and y-intercept	E	Provided throughout manuscript-line 171
PCR efficiency calculated from slope	E	Provided throughout manuscript-line 171
Confidence interval for PCR efficiency or standard error	D	NA
r2 of standard curve	E	NA
Linear dynamic range	E	NA
Cq variation at lower limit	E	Provided in raw data
Confidence intervals throughout range	D	NA
Evidence for limit of detection	E	Yes
If multiplex, efficiency and LOD of each assay.	E	No
DATA ANALYSIS
qPCR analysis program (source, version)	E	Provided throughout manuscript-line 171 to 175
Cq method determination	E	Provided throughout manuscript-line 171 to 175
Outlier identification and disposition	E	Excluded if the Cq value differs by more than 0.5
Results of NTCs	E	NA
Justification of number and choice of reference genes	E	Provided throughout manuscript-line 172
Description of normalisation method	E	Provided throughout manuscript-line 171 to 175
Number and concordance of biological replicates	D	Provided throughout manuscript-line 165 and raw data
Number and stage (RT or qPCR) of technical replicates	E	Provided throughout manuscript-line 165 and raw data
Repeatability (intra-assay variation)	E	Provided throughout manuscript-line 165, diagram and raw data
Reproducibility (inter-assay variation, %CV)	D	NA
Power analysis	D	NA
Statistical methods for result significance	E	Provided throughout manuscript-line 214 to 215, and 280 to 282
Software (source, version)	E	NA
Cq or raw data submission using RDML	D	Provided throughout manuscript-line 208 to 215
Table 1. MIQE checklist for authors, reviewers and editors. All essential information (E) must be submitted with the manuscript. Desirable
information (D) should be submitted if available. If using primers obtained from RTPrimerDB, information on qPCR target, oligonucleotides,
protocols and validation is available from that source.
*: Assessing the absence of DNA using a no RT assay is essential when first extracting RNA. Once the sample has been validated as
RDNA-free, inclusion of a no-RT control is desirable, but no longer essential.
**: Disclosure of the probe sequence is highly desirable and strongly encouraged. However, since not all commercial pre-designed assay
vendors provide this information, it cannot be an essential requirement. Use of such assays is advised against.
